# Supplementary material for: From Potential Prebiotic Synthons to Useful Chiral Scaffolds: A Synthetic and Structural Reinvestigation of 2-Amino-Aldononitriles
Source: Molecules. 2024 Apr 15;29(8):1796. doi: 10.3390/molecules29081796 (PMC11052109; doi:10.3390/molecules29081796)
Supplement: Supplementary file 1 [file molecules-29-01796-s001.zip]

Archive with 1 entries (1 files):
- molecules-2942625-supplementary.pdf
